# Supplementary material for: Body Composition as a Predictor of the Survival in Anal Cancer
Source: Cancers (Basel). 2022 Sep 18;14(18):4521. doi: 10.3390/cancers14184521 (PMC9496941; doi:10.3390/cancers14184521)
Supplement: Supplementary file 1 [file cancers-14-04521-s001.zip]

Archive with 1 entries (1 files):
- cancers-1874722-supplementary.pdf
